# Supplementary material for: Variation in clinical care associated with weekend admission and discharge in psychiatric in-patient units: retrospective case-note review
Source: BJPsych Open. 2020 Sep 3;6(5):e103. doi: 10.1192/bjo.2020.88 (PMC7488328; doi:10.1192/bjo.2020.88)
Supplement: Supplementary file 1 [file bjosup.zip]

Archive with 2 entries (2 files):
- S2056472420000885sup001.zip
- S2056472420000885sup002.docx
